# Supplementary material for: The comparison of polymorphism among Avena species revealed by retrotransposon-based DNA markers and soluble carbohydrates in seeds
Source: J Appl Genet. 2023 Jan 31;64(2):247–64. doi: 10.1007/s13353-023-00748-w (PMC10076396; doi:10.1007/s13353-023-00748-w)
Supplement: Supplementary file 8 — Dice similarity coefficient values between studied Avena accessions (XLSX 24 kb) [file 13353_2023_748_MOESM6_ESM.xlsx]

## Sheet: Table S3
Table S3. Dice similarity coefficient values between studied Avena accessions
	A. sterilis 51851	A. sterilis 51555	A. sterilis 51557	A. sterilis NGB 11089.1	A. sterilis NGB 9219	A. sterilis NGB 9220	A. sterilis 51848	A. barbata 50755	A. barbata NGB 9221	A. barbata NGB 9222	A. barbata 52057	A. strigosa 51613	A. strigosa 51754	A. strigosa 502858	A. strigosa K-15024	A. strigosa 51582	A. strigosa K-14943	A. abyssinica K-14815	A. abyssinica 51193	A. abyssinica NGB 8767	A. abyssinica K-14813	A. abyssinica NGB 6368	A. abyssinica 50633	A. fatua 51633	A. fatua 51636	A. fatua 52149	A. fatua 51635	A. fatua 51608	A. nuda 6370	A. nuda 6371	A. nuda 51277	A. nuda NGB 6369.1	A. hirtula 51847	A. hirtula 52346	A. hirtula 52150	A. damascena 51846	A. damascena 51850	A. damascena 51820	A. damascena 51821	A. damascena 51835	A. insularis 52438	A. insularis 52436	A. byzantina NGB 5131	A. byzantina NGB 9814	A. byzantina K-14916	A. byzantina K-14395	A. byzantina 50074	A. byzantina 50218	A. byzantina 50133
A. sterilis 51851	***
A. sterilis 51555	1.000	***
A. sterilis 51557	1.000	1.000	***
A. sterilis NGB 11089.1	1.000	1.000	1.000	***
A. sterilis NGB 9219	1.000	1.000	1.000	1.000	***
A. sterilis NGB 9220	1.000	1.000	1.000	1.000	1.000	***
A. sterilis 51848	1.000	1.000	1.000	1.000	1.000	1.000	***
A. barbata 50755	1.000	1.000	1.000	1.000	1.000	1.000	1.000	***
A. barbata NGB 9221	0.940	0.940	0.940	0.940	0.940	0.940	0.940	0.940	***
A. barbata NGB 9222	0.940	0.940	0.940	0.940	0.940	0.940	0.940	0.940	1.000	***
A. barbata 52057	0.973	0.973	0.973	0.973	0.973	0.973	0.973	0.973	0.953	0.953	***
A. strigosa 51613	0.922	0.922	0.922	0.922	0.922	0.922	0.922	0.922	0.980	0.980	0.934	***
A. strigosa 51754	0.929	0.929	0.929	0.929	0.929	0.929	0.929	0.929	0.974	0.974	0.928	0.994	***
A. strigosa 502858	0.929	0.929	0.929	0.929	0.929	0.929	0.929	0.929	0.974	0.974	0.928	0.994	1.000	***
A. strigosa K-15024	0.935	0.935	0.935	0.935	0.935	0.935	0.935	0.935	0.967	0.967	0.934	0.987	0.994	0.994	***
A. strigosa 51582	0.935	0.935	0.935	0.935	0.935	0.935	0.935	0.935	0.967	0.967	0.934	0.987	0.994	0.994	1.000	***
A. strigosa K-14943	0.929	0.929	0.929	0.929	0.929	0.929	0.929	0.929	0.974	0.974	0.928	0.994	1.000	1.000	0.994	0.994	***
A. abyssinica K-14815	0.935	0.935	0.935	0.935	0.935	0.935	0.935	0.935	0.980	0.980	0.934	0.987	0.994	0.994	0.987	0.987	0.994	***
A. abyssinica 51193	0.987	0.987	0.987	0.987	0.987	0.987	0.987	0.987	0.941	0.941	0.961	0.936	0.943	0.943	0.936	0.936	0.943	0.949	***
A. abyssinica NGB 8767	0.987	0.987	0.987	0.987	0.987	0.987	0.987	0.987	0.941	0.941	0.961	0.936	0.943	0.943	0.936	0.936	0.943	0.949	1.000	***
A. abyssinica K-14813	0.928	0.928	0.928	0.928	0.928	0.928	0.928	0.928	0.987	0.987	0.940	0.994	0.987	0.987	0.981	0.981	0.987	0.994	0.942	0.942	***
A. abyssinica NGB 6368	0.928	0.928	0.928	0.928	0.928	0.928	0.928	0.928	0.987	0.987	0.940	0.994	0.987	0.987	0.981	0.981	0.987	0.994	0.942	0.942	1.000	***
A. abyssinica 50633	0.980	0.980	0.980	0.980	0.980	0.980	0.980	0.980	0.920	0.920	0.953	0.915	0.922	0.922	0.928	0.928	0.922	0.928	0.980	0.980	0.921	0.921	***
A. fatua 51633	0.987	0.987	0.987	0.987	0.987	0.987	0.987	0.987	0.926	0.926	0.959	0.908	0.915	0.915	0.921	0.921	0.915	0.921	0.974	0.974	0.914	0.914	0.993	***
A. fatua 51636	0.914	0.914	0.914	0.914	0.914	0.914	0.914	0.914	0.973	0.973	0.926	0.980	0.974	0.974	0.967	0.967	0.974	0.967	0.928	0.928	0.974	0.974	0.920	0.913	***
A. fatua 52149	0.987	0.987	0.987	0.987	0.987	0.987	0.987	0.987	0.926	0.926	0.973	0.908	0.915	0.915	0.921	0.921	0.915	0.921	0.974	0.974	0.914	0.914	0.980	0.986	0.899	***
A. fatua 51635	0.987	0.987	0.987	0.987	0.987	0.987	0.987	0.987	0.926	0.926	0.959	0.908	0.915	0.915	0.921	0.921	0.915	0.921	0.974	0.974	0.914	0.914	0.993	1.000	0.913	0.986	***
A. fatua 51608	0.980	0.980	0.980	0.980	0.980	0.980	0.980	0.980	0.920	0.920	0.953	0.915	0.922	0.922	0.928	0.928	0.922	0.915	0.967	0.967	0.908	0.908	0.987	0.993	0.920	0.980	0.993	***
A. nuda 6370	0.928	0.928	0.928	0.928	0.928	0.928	0.928	0.928	0.974	0.974	0.927	0.981	0.987	0.987	0.981	0.981	0.987	0.981	0.942	0.942	0.974	0.974	0.921	0.914	0.987	0.914	0.914	0.921	***
A. nuda 6371	0.920	0.920	0.920	0.920	0.920	0.920	0.920	0.920	0.966	0.966	0.932	0.961	0.967	0.967	0.961	0.961	0.967	0.974	0.934	0.934	0.967	0.967	0.926	0.919	0.980	0.919	0.919	0.913	0.980	***
A. nuda 51277	0.993	0.993	0.993	0.993	0.993	0.993	0.993	0.993	0.933	0.933	0.980	0.915	0.922	0.922	0.928	0.928	0.922	0.928	0.980	0.980	0.921	0.921	0.973	0.980	0.907	0.993	0.980	0.973	0.921	0.926	***
A. nuda NGB 6369.1	0.987	0.987	0.987	0.987	0.987	0.987	0.987	0.987	0.940	0.940	0.986	0.921	0.915	0.915	0.921	0.921	0.915	0.921	0.974	0.974	0.927	0.927	0.966	0.973	0.913	0.986	0.973	0.966	0.914	0.919	0.993	***
A. hirtula 51847	0.915	0.915	0.915	0.915	0.915	0.915	0.915	0.915	0.974	0.974	0.927	0.994	0.987	0.987	0.981	0.981	0.987	0.981	0.929	0.929	0.987	0.987	0.908	0.901	0.987	0.901	0.901	0.908	0.987	0.967	0.908	0.914	***
A. hirtula 52346	0.921	0.921	0.921	0.921	0.921	0.921	0.921	0.921	0.980	0.980	0.933	0.987	0.981	0.981	0.974	0.974	0.981	0.987	0.935	0.935	0.993	0.993	0.914	0.907	0.980	0.907	0.907	0.901	0.980	0.973	0.914	0.920	0.993	***
A. hirtula 52150	0.921	0.921	0.921	0.921	0.921	0.921	0.921	0.921	0.980	0.980	0.933	0.987	0.981	0.981	0.974	0.974	0.981	0.987	0.935	0.935	0.993	0.993	0.914	0.907	0.980	0.907	0.907	0.901	0.980	0.973	0.914	0.920	0.993	1.000	***
A. damascena 51846	0.921	0.921	0.921	0.921	0.921	0.921	0.921	0.921	0.980	0.980	0.933	0.987	0.981	0.981	0.974	0.974	0.981	0.987	0.935	0.935	0.993	0.993	0.914	0.907	0.980	0.907	0.907	0.901	0.980	0.973	0.914	0.920	0.993	1.000	1.000	***
A. damascena 51850	0.927	0.927	0.927	0.927	0.927	0.927	0.927	0.927	0.973	0.973	0.940	0.980	0.974	0.974	0.967	0.967	0.974	0.980	0.941	0.941	0.987	0.987	0.920	0.913	0.973	0.913	0.913	0.907	0.974	0.966	0.920	0.926	0.987	0.993	0.993	0.993	***
A. damascena 51820	0.920	0.920	0.920	0.920	0.920	0.920	0.920	0.920	0.966	0.966	0.932	0.974	0.967	0.967	0.961	0.961	0.967	0.974	0.934	0.934	0.980	0.980	0.926	0.919	0.980	0.905	0.919	0.913	0.967	0.973	0.913	0.919	0.980	0.987	0.987	0.987	0.993	***
A. damascena 51821	0.927	0.927	0.927	0.927	0.927	0.927	0.927	0.927	0.973	0.973	0.940	0.980	0.974	0.974	0.967	0.967	0.974	0.980	0.941	0.941	0.987	0.987	0.920	0.913	0.973	0.913	0.913	0.907	0.974	0.966	0.920	0.926	0.987	0.993	0.993	0.993	1.000	0.993	***
A. damascena 51835	0.920	0.920	0.920	0.920	0.920	0.920	0.920	0.920	0.966	0.966	0.932	0.974	0.967	0.967	0.961	0.961	0.967	0.974	0.934	0.934	0.980	0.980	0.926	0.919	0.980	0.905	0.919	0.913	0.967	0.973	0.913	0.919	0.980	0.987	0.987	0.987	0.993	1.000	0.993	***
A. insularis 52438	0.987	0.987	0.987	0.987	0.987	0.987	0.987	0.987	0.926	0.926	0.959	0.908	0.915	0.915	0.921	0.921	0.915	0.921	0.974	0.974	0.914	0.914	0.993	1.000	0.913	0.986	1.000	0.993	0.914	0.919	0.980	0.973	0.901	0.907	0.907	0.907	0.913	0.919	0.913	0.919	***
A. insularis 52436	0.987	0.987	0.987	0.987	0.987	0.987	0.987	0.987	0.926	0.926	0.959	0.908	0.915	0.915	0.921	0.921	0.915	0.921	0.974	0.974	0.914	0.914	0.993	1.000	0.913	0.986	1.000	0.993	0.914	0.919	0.980	0.973	0.901	0.907	0.907	0.907	0.913	0.919	0.913	0.919	1.000	***
A. byzantina NGB 5131	0.980	0.980	0.980	0.980	0.980	0.980	0.980	0.980	0.920	0.920	0.953	0.915	0.922	0.922	0.928	0.928	0.922	0.928	0.967	0.967	0.921	0.921	0.987	0.993	0.907	0.980	0.993	0.987	0.908	0.913	0.973	0.966	0.908	0.914	0.914	0.914	0.920	0.926	0.920	0.926	0.993	0.993	***
A. byzantina NGB 9814	0.980	0.980	0.980	0.980	0.980	0.980	0.980	0.980	0.920	0.920	0.966	0.915	0.922	0.922	0.928	0.928	0.922	0.928	0.967	0.967	0.921	0.921	0.973	0.980	0.893	0.993	0.980	0.973	0.908	0.913	0.987	0.980	0.908	0.914	0.914	0.914	0.920	0.913	0.920	0.913	0.980	0.980	0.987	***
A. byzantina K-14916	0.980	0.980	0.980	0.980	0.980	0.980	0.980	0.980	0.932	0.932	0.980	0.914	0.908	0.908	0.914	0.914	0.908	0.914	0.967	0.967	0.920	0.920	0.973	0.980	0.905	0.993	0.980	0.973	0.907	0.912	0.986	0.993	0.907	0.913	0.913	0.913	0.919	0.912	0.919	0.912	0.980	0.980	0.973	0.986	***
A. byzantina K-14395	0.980	0.980	0.980	0.980	0.980	0.980	0.980	0.980	0.932	0.932	0.980	0.914	0.908	0.908	0.914	0.914	0.908	0.914	0.967	0.967	0.920	0.920	0.973	0.980	0.905	0.993	0.980	0.973	0.907	0.912	0.986	0.993	0.907	0.913	0.913	0.913	0.919	0.912	0.919	0.912	0.980	0.980	0.973	0.986	1.000	***
A. byzantina 50074	0.980	0.980	0.980	0.980	0.980	0.980	0.980	0.980	0.932	0.932	0.980	0.914	0.908	0.908	0.914	0.914	0.908	0.914	0.967	0.967	0.920	0.920	0.973	0.980	0.905	0.993	0.980	0.973	0.907	0.912	0.986	0.993	0.907	0.913	0.913	0.913	0.919	0.912	0.919	0.912	0.980	0.980	0.973	0.986	1.000	1.000	***
A. byzantina 50218	0.980	0.980	0.980	0.980	0.980	0.980	0.980	0.980	0.932	0.932	0.980	0.914	0.908	0.908	0.914	0.914	0.908	0.914	0.967	0.967	0.920	0.920	0.973	0.980	0.905	0.993	0.980	0.973	0.907	0.912	0.986	0.993	0.907	0.913	0.913	0.913	0.919	0.912	0.919	0.912	0.980	0.980	0.973	0.986	1.000	1.000	1.000	***
A. byzantina 50133	0.980	0.980	0.980	0.980	0.980	0.980	0.980	0.980	0.932	0.932	0.980	0.914	0.908	0.908	0.914	0.914	0.908	0.914	0.967	0.967	0.920	0.920	0.973	0.980	0.905	0.993	0.980	0.973	0.907	0.912	0.986	0.993	0.907	0.913	0.913	0.913	0.919	0.912	0.919	0.912	0.980	0.980	0.973	0.986	1.000	1.000	1.000	1.000	***
A. byzantina 50402	0.980	0.980	0.980	0.980	0.980	0.980	0.980	0.980	0.932	0.932	0.980	0.914	0.908	0.908	0.914	0.914	0.908	0.914	0.967	0.967	0.920	0.920	0.973	0.980	0.905	0.993	0.980	0.973	0.907	0.912	0.986	0.993	0.907	0.913	0.913	0.913	0.919	0.912	0.919	0.912	0.980	0.980	0.973	0.986	1.000	1.000	1.000	1.000	1.000
A. byzantina 50696	0.980	0.980	0.980	0.980	0.980	0.980	0.980	0.980	0.932	0.932	0.980	0.914	0.908	0.908	0.914	0.914	0.908	0.914	0.967	0.967	0.920	0.920	0.973	0.980	0.905	0.993	0.980	0.973	0.907	0.912	0.986	0.993	0.907	0.913	0.913	0.913	0.919	0.912	0.919	0.912	0.980	0.980	0.973	0.986	1.000	1.000	1.000	1.000	1.000
A. sativa 52267	0.980	0.980	0.980	0.980	0.980	0.980	0.980	0.980	0.919	0.919	0.966	0.901	0.908	0.908	0.914	0.914	0.908	0.914	0.967	0.967	0.907	0.907	0.986	0.993	0.905	0.993	0.993	0.986	0.907	0.925	0.986	0.980	0.893	0.899	0.899	0.899	0.905	0.912	0.905	0.912	0.993	0.993	0.986	0.986	0.986	0.986	0.986	0.986	0.986
A. sativa 50338	0.987	0.987	0.987	0.987	0.987	0.987	0.987	0.987	0.926	0.926	0.973	0.908	0.915	0.915	0.921	0.921	0.915	0.921	0.974	0.974	0.914	0.914	0.980	0.986	0.899	1.000	0.986	0.980	0.914	0.919	0.993	0.986	0.901	0.907	0.907	0.907	0.913	0.905	0.913	0.905	0.986	0.986	0.980	0.993	0.993	0.993	0.993	0.993	0.993
A. sativa K-14717	0.987	0.987	0.987	0.987	0.987	0.987	0.987	0.987	0.926	0.926	0.973	0.908	0.915	0.915	0.921	0.921	0.915	0.921	0.974	0.974	0.914	0.914	0.980	0.986	0.899	1.000	0.986	0.980	0.914	0.919	0.993	0.986	0.901	0.907	0.907	0.907	0.913	0.905	0.913	0.905	0.986	0.986	0.980	0.993	0.993	0.993	0.993	0.993	0.993
A. sativa K-14784	0.987	0.987	0.987	0.987	0.987	0.987	0.987	0.987	0.926	0.926	0.973	0.908	0.915	0.915	0.921	0.921	0.915	0.921	0.974	0.974	0.914	0.914	0.980	0.986	0.899	1.000	0.986	0.980	0.914	0.919	0.993	0.986	0.901	0.907	0.907	0.907	0.913	0.905	0.913	0.905	0.986	0.986	0.980	0.993	0.993	0.993	0.993	0.993	0.993
A. sativa 52433	0.987	0.987	0.987	0.987	0.987	0.987	0.987	0.987	0.926	0.926	0.973	0.908	0.915	0.915	0.921	0.921	0.915	0.921	0.974	0.974	0.914	0.914	0.980	0.986	0.899	1.000	0.986	0.980	0.914	0.919	0.993	0.986	0.901	0.907	0.907	0.907	0.913	0.905	0.913	0.905	0.986	0.986	0.980	0.993	0.993	0.993	0.993	0.993	0.993
A. sativa 51521	0.987	0.987	0.987	0.987	0.987	0.987	0.987	0.987	0.926	0.926	0.973	0.908	0.915	0.915	0.921	0.921	0.915	0.921	0.974	0.974	0.914	0.914	0.980	0.986	0.899	1.000	0.986	0.980	0.914	0.919	0.993	0.986	0.901	0.907	0.907	0.907	0.913	0.905	0.913	0.905	0.986	0.986	0.980	0.993	0.993	0.993	0.993	0.993	0.993
A. longiglumis 52443	0.928	0.928	0.928	0.928	0.928	0.928	0.928	0.928	0.974	0.974	0.927	0.981	0.987	0.987	0.981	0.981	0.987	0.994	0.942	0.942	0.987	0.987	0.921	0.914	0.961	0.914	0.914	0.908	0.974	0.967	0.921	0.914	0.974	0.980	0.980	0.980	0.974	0.967	0.974	0.967	0.914	0.914	0.921	0.921	0.907	0.907	0.907	0.907	0.907
A. atlantica 51863	0.915	0.915	0.915	0.915	0.915	0.915	0.915	0.915	0.961	0.961	0.914	0.981	0.987	0.987	0.981	0.981	0.987	0.981	0.929	0.929	0.974	0.974	0.921	0.914	0.974	0.901	0.914	0.921	0.974	0.967	0.908	0.901	0.974	0.967	0.967	0.967	0.961	0.967	0.961	0.967	0.914	0.914	0.921	0.908	0.893	0.893	0.893	0.893	0.893
A. atlantica 51862	0.915	0.915	0.915	0.915	0.915	0.915	0.915	0.915	0.961	0.961	0.914	0.981	0.987	0.987	0.981	0.981	0.987	0.981	0.929	0.929	0.974	0.974	0.921	0.914	0.974	0.901	0.914	0.921	0.974	0.967	0.908	0.901	0.974	0.967	0.967	0.967	0.961	0.967	0.961	0.967	0.914	0.914	0.921	0.908	0.893	0.893	0.893	0.893	0.893
*** refers to 1.0 Dice similarity coefficient
[truncated: 11 more columns]
