# Supplementary material for: The comparison of polymorphism among Avena species revealed by retrotransposon-based DNA markers and soluble carbohydrates in seeds
Source: J Appl Genet. 2023 Jan 31;64(2):247–64. doi: 10.1007/s13353-023-00748-w (PMC10076396; doi:10.1007/s13353-023-00748-w)
Supplement: Supplementary file 9 — The content of soluble carbohydrates in caryopses of studied Avena accessions (XLSX 22 kb) [file 13353_2023_748_MOESM7_ESM.xlsx]

## Sheet: Table S4
Table S4. The content of soluble carbohydrates in caryopses of studied Avena accessions
ACCESSION	Monosaccharides and sucrose						Raffinose family oligosaccharides (RFO)				Cyclitols						TOTAL MONOSACCHARIDES	TOTAL RFO	TOTAL CYCLITOLS	TOTAL CARBOHYDRATES
	FRUCTOSE		GLUCOSE		SUCROSE		RAFINOSE		STACHIOSE		MYO-INOSITOL		GALKTINOL		DIGALAKTO-MYO-INOSITOL
	mean	SD	mean	SD	mean	SD	mean	SD	mean	SD	mean	SD	mean	SD	mean	SD
A. abyssinica NGB6368	0.171d	0.039	0.217d	0.054	9.435b	1.271	0.880a	0.087	0.288a	0.065	0.122a	0.001	0.311b	0.012	0.032ab	0.002	0.388	1.168	0.465	11.456
A. abyssinica NGB 8767	0.070c	0.016	0.076bc	0.017	5.516a	0.613	1.238ab	0.294	0.389a	0.174	0.092a	0.005	0.165a	0.005	0.019a	0.001	0.146	1.628	0.275	7.566
A. abyssinica 14-K 14813	0.030ab	0.006	0.065ab	0.004	13.503c	2.592	2.641c	0.240	0.892ab	0.141	0.260c	0.021	0.682c	0.065	0.082c	0.005	0.095	3.534	1.025	18.156
A. abyssinica 15-K 14815	0.043b	0.002	0.109c	0.008	19.061d	2.428	1.987bc	0.106	0.587a	0.030	0.176b	0.017	0.374b	0.018	0.047b	0.005	0.152	2.574	0.597	22.383
A. abyssinica 50193	0.010a	0.008	0.022a	0.013	3.872a	2.656	1.603ab	1.141	1.811bc	1.351	0.088a	0.058	0.168a	0.112	0.036ab	0.024	0.033	3.415	0.292	7.611
A. abyssinica 51193	0.013ab	0.001	0.028a	0.005	4.609a	1.146	1.926bc	0.525	2.257c	0.261	0.117a	0.005	0.189a	0.003	0.042b	0.007	0.041	4.183	0.348	9.182
A. atlantica 51863	0.036a	0.006	0.049a	0.007	10.136a	1.746	3.751a	0.731	2.584a	0.462	0.174a	0.034	0.693a	0.139	0.153a	0.025	0.085	6.335	1.020	17.576
A. atlantica 51862	0.065b	0.010	0.068a	0.011	10.912a	3.487	4.225a	1.039	2.278a	0.615	0.153a	0.035	1.236b	0.262	0.051b	0.010	0.132	6.503	1.440	18.987
A. barbata NGB 9222	0.051bc	0.008	0.060b	0.011	5.905ab	1.352	1.471a	0.457	0.823a	0.428	0.059a	0.012	0.333b	0.049	0.046b	0.012	0.110	2.294	0.438	8.748
A. barbata NGB 9221	0.055c	0.000	0.077c	0.003	6.335ab	0.461	1.458a	0.195	0.827a	0.206	0.153b	0.004	0.288b	0.009	0.069c	0.002	0.132	2.285	0.510	9.262
A. barbata 50755	0.023a	0.003	0.033a	0.005	5.321a	0.307	2.583b	0.207	1.857b	0.164	0.156b	0.004	0.467c	0.025	0.064c	0.003	0.056	4.440	0.687	10.505
A. barbata 52057	0.037ab	0.017	0.059b	0.005	6.997b	0.523	3.336c	0.283	1.518b	0.159	0.216c	0.008	0.165a	0.015	0.025a	0.003	0.096	4.854	0.406	12.353
A. byzantina NGB 9814	0.133a	0.084	0.172a	0.116	7.385ab	1.109	0.992a	0.217	0.555a	0.294	0.100a	0.006	0.188c	0.022	0.045c	0.005	0.305	1.548	0.332	9.570
A. byzantina NGB 5131	0.306b	0.141	0.350b	0.156	9.562b	2.808	1.562bc	0.385	0.401a	0.255	0.160c	0.021	0.348d	0.009	0.045c	0.003	0.656	1.963	0.554	12.734
A. byzantina 12-K 14395	0.049a	0.026	0.069a	0.029	5.439a	0.304	1.878c	0.475	0.570a	0.318	0.160c	0.004	0.346d	0.013	0.051c	0.005	0.119	2.448	0.557	8.563
A. byzantina 13-K 14916	0.045a	0.022	0.107a	0.082	6.309a	0.053	1.138ab	0.122	0.442a	0.123	0.131b	0.005	0.131b	0.004	0.035b	0.002	0.153	1.580	0.297	8.339
A. byzantina 50133	0.012a	0.002	0.032a	0.006	6.356a	1.797	1.842c	0.153	1.760c	0.057	0.125b	0.012	0.206c	0.013	0.060d	0.002	0.044	3.602	0.390	10.393
A. byzantina 50218	0.012a	0.002	0.038a	0.004	4.882a	0.505	1.598bc	0.145	1.318b	0.132	0.086a	0.001	0.063a	0.006	0.019a	0.002	0.050	2.916	0.168	8.016
A. damascena 51820	0.025a	0.003	0.057a	0.006	9.129a	1.601	1.559a	0.254	1.704a	0.186	0.113a	0.010	0.594a	0.080	0.104a	0.011	0.082	3.263	0.811	13.284
A. damascena 51821	0.021a	0.002	0.037b	0.004	8.102a	1.458	1.953a	0.246	1.723a	0.163	0.113a	0.007	0.700a	0.032	0.078b	0.005	0.059	3.675	0.891	12.726
A. fatua 51635	0.026a	0.002	0.050b	0.011	4.770ab	0.773	1.178a	0.287	1.076a	0.137	0.093b	0.003	0.437b	0.029	0.070b	0.007	0.077	2.253	0.600	7.699
A. fatua 51608	0.019a	0.003	0.027a	0.002	3.950a	0.195	1.140a	0.060	0.821a	0.027	0.069a	0.003	0.386b	0.011	0.060b	0.003	0.045	1.960	0.515	6.472
A. fatua 51633	0.042b	0.010	0.055b	0.015	6.453b	1.281	1.730b	0.315	1.234a	0.348	0.073a	0.004	0.325a	0.031	0.041a	0.004	0.097	2.963	0.439	9.953
A. hirtula 51847	0.065a	0.018	0.084a	0.018	9.209b	1.891	3.376a	0.392	2.513b	0.134	0.122b	0.005	0.924b	0.050	0.105b	0.005	0.149	5.889	1.150	16.397
A. hirtula 52346	0.047a	0.014	0.057a	0.038	5.079a	2.124	2.233a	0.785	1.520a	0.539	0.075a	0.016	0.475a	0.101	0.057a	0.016	0.104	3.753	0.608	9.543
A. hirtula 52150	0.056a	0.012	0.048a	0.004	6.168ab	0.231	2.502a	0.501	1.652a	0.237	0.055a	0.005	0.493a	0.070	0.046a	0.004	0.104	4.154	0.595	11.020
A. insulanis 52438	0.022a	0.008	0.053a	0.042	4.054a	0.670	1.978a	0.675	1.970a	0.404	0.117a	0.026	0.185a	0.031	0.071a	0.015	0.075	3.948	0.373	8.449
A. insulanis 52436	0.031a	0.008	0.025a	0.004	3.950a	0.839	2.750a	0.493	2.363a	0.299	0.117a	0.026	0.435b	0.062	0.034b	0.009	0.056	5.113	0.586	9.705
A. longiglumis 52443	0.029	0.007	0.046	0.005	5.750	0.390	2.693	0.232	1.569	0.032	0.276	0.019	0.521	0.032	0.177	0.009	0.075	4.262	0.974	11.061
A. nuda NGB 6370	0.058b	0.012	0.062a	0.019	6.025a	1.391	1.539a	0.481	0.808ab	0.347	0.124ab	0.021	0.721c	0.112	0.154c	0.032	0.119	2.348	0.999	9.491
A. nuda NGB 6369.1	0.056b	0.004	0.069a	0.004	6.632a	0.169	1.463a	0.179	0.434a	0.197	0.082a	0.001	0.211a	0.005	0.024a	0.001	0.125	1.898	0.317	8.973
A. nuda NGB6371	0.047b	0.004	0.063a	0.006	6.935a	0.330	1.428a	0.101	1.006b	0.091	0.145b	0.006	0.221a	0.014	0.036a	0.002	0.110	2.433	0.402	9.880
A. nuda 51277	0.019a	0.006	0.064a	0.018	5.923a	1.645	0.948a	0.350	0.844ab	0.212	0.189c	0.046	0.471b	0.117	0.076b	0.021	0.082	1.793	0.737	8.535
A. sativa 10-K 14717	0.071a	0.040	0.096a	0.048	6.561a	0.474	1.514a	0.219	0.778a	0.186	0.190b	0.002	0.302ab	0.013	0.058a	0.001	0.167	2.292	0.550	9.570
A. sativa 11-K 14784	0.149b	0.049	0.187b	0.064	11.239b	1.625	2.734b	0.542	1.052a	0.273	0.218b	0.027	0.369b	0.029	0.040a	0.003	0.336	3.786	0.627	15.989
A. sativa 50338	0.022a	0.004	0.029a	0.004	7.922ab	1.058	3.313b	0.464	3.074b	0.424	0.139a	0.018	0.562c	0.057	0.097bc	0.012	0.052	6.387	0.798	15.158
A. sativa 52267	0.027a	0.005	0.047a	0.015	8.501ab	2.719	1.836a	0.338	2.516b	0.467	0.175ab	0.030	0.234a	0.043	0.101c	0.016	0.074	4.352	0.510	13.438
A. sativa 52433	0.027a	0.006	0.062a	0.031	9.827ab	3.118	3.238b	0.578	2.769b	0.289	0.186ab	0.036	0.583c	0.138	0.083b	0.008	0.089	6.007	0.851	16.774
A. sterilis NGB 11089.1	0.039c	0.002	0.039ab	0.001	3.375a	0.649	0.822a	0.233	0.164a	0.150	0.108c	0.009	0.690d	0.071	0.062a	0.008	0.078	0.987	0.860	5.299
A. sterilis NGB 9220	0.030b	0.001	0.070b	0.048	3.348a	0.377	1.043a	0.233	0.325a	0.205	0.108c	0.002	0.860e	0.022	0.089b	0.011	0.101	1.368	1.056	5.872
A. sterilis NGB 9219	0.023ab	0.003	0.039ab	0.002	3.507a	0.134	0.960a	0.095	0.135a	0.088	0.064a	0.002	0.573c	0.037	0.056a	0.001	0.061	1.095	0.693	5.356
A. sterilis 51851	0.019a	0.010	0.026a	0.006	3.774a	0.394	1.712b	0.133	1.853c	0.074	0.082b	0.003	0.371b	0.029	0.085b	0.002	0.045	3.566	0.538	7.923
A. sterilis 51557	0.015a	0.001	0.019a	0.004	3.951a	0.270	2.372c	0.044	1.412b	0.125	0.110c	0.016	0.272a	0.029	0.082b	0.013	0.034	3.784	0.465	8.233
A. strigosa 16-K 14943	0.030b	0.004	0.054b	0.007	8.649c	0.946	4.933b	0.244	2.138a	0.095	0.173ab	0.011	0.612b	0.018	0.042a	0.001	0.084	7.071	0.827	16.631
A. strigosa 17-K 15024	0.024ab	0.007	0.038a	0.004	7.794bc	1.289	4.401b	0.741	1.995a	0.385	0.159ab	0.034	0.384a	0.072	0.044a	0.011	0.062	6.396	0.587	14.838
A. strigosa 502858	0.018a	0.003	0.046ab	0.007	5.860a	0.149	3.252a	0.202	1.746a	0.054	0.151a	0.004	0.723bc	0.055	0.154b	0.005	0.064	4.998	1.027	11.949
A. strigosa 51754	0.019a	0.001	0.044ab	0.012	6.784ab	0.759	2.825a	0.665	2.060a	0.395	0.203b	0.032	0.848c	0.157	0.180c	0.020	0.064	4.885	1.231	12.964
Values are means (mg per g dry matter). Data were processed by analysis of variance, values with different superscripts (a-e) differ significantly (p < 0.05) in Tukey’s test (comparison valid only among accessions representing the same species).
For A. longiglumis results are not available (–) as the species was represented in our study by only one accession
